# Supplementary material for: Intraoperative Mass Spectrometry in Oncology: Technologies, Clinical Applications, and Challenges
Source: Molecules. 2026 Apr 15;31(8):1287. doi: 10.3390/molecules31081287 (PMC13118378; doi:10.3390/molecules31081287)
Supplement: Supplementary file 1 [file molecules-31-01287-s001.zip]

Archive with 1 entries (1 files):
- molecules-4199259-supplementary.pdf
